# Supplementary material for: A Novel Therapeutic Formulation for the Improved Treatment of Indian Red Scorpion (Mesobuthus tamulus) Venom-Induced Toxicity-Tested in Caenorhabditis elegans and Rodent Models
Source: Toxins (Basel). 2023 Aug 14;15(8):504. doi: 10.3390/toxins15080504 (PMC10467153; doi:10.3390/toxins15080504)
Supplement: Supplementary file 1 [file toxins-15-00504-s001.zip]

Archive with 1 entries (1 files):
- toxins-2460079-supplementary.pdf
